# Supplementary material for: A Genomic Instability Score in Discriminating Nonequivalent Outcomes of BRCA1/2 Mutations and in Predicting Outcomes of Ovarian Cancer Treated with Platinum-Based Chemotherapy
Source: PLoS One. 2014 Dec 1;9(12):e113169. doi: 10.1371/journal.pone.0113169 (PMC4249855; doi:10.1371/journal.pone.0113169)
Supplement: Table S2 — HR-deficient ovarian cancer samples as indicated by EMSY amplification and deficiencies in PTEN, Fanconi Anemia genes, RAD genes and DNA repair genes involved in HR (including ATM, ATR and CHEK1/2). (XLS) [file pone.0113169.s005.xls]

## Sheet: Sheet1
Case ID	Gene symbol	Type
TCGA-04-1361	C11ORF30(EMSY)	AMP
TCGA-04-1362	C11ORF30(EMSY)	AMP
TCGA-04-1514	C11ORF30(EMSY)	AMP
TCGA-09-0366	C11ORF30(EMSY)	AMP
TCGA-09-1665	C11ORF30(EMSY)	AMP
TCGA-13-0714	C11ORF30(EMSY)	AMP
TCGA-13-0720	C11ORF30(EMSY)	AMP
TCGA-13-0723	C11ORF30(EMSY)	AMP
TCGA-13-0755	C11ORF30(EMSY)	AMP
TCGA-13-0760	C11ORF30(EMSY)	AMP
TCGA-13-0761	C11ORF30(EMSY)	AMP
TCGA-13-0762	C11ORF30(EMSY)	AMP
TCGA-13-0887	C11ORF30(EMSY)	AMP
TCGA-13-0899	C11ORF30(EMSY)	AMP
TCGA-13-0910	C11ORF30(EMSY)	AMP
TCGA-13-0920	C11ORF30(EMSY)	AMP
TCGA-13-1411	C11ORF30(EMSY)	AMP
TCGA-13-1481	C11ORF30(EMSY)	AMP
TCGA-13-1489	C11ORF30(EMSY)	AMP
TCGA-13-1501	C11ORF30(EMSY)	AMP
TCGA-23-1022	C11ORF30(EMSY)	AMP
TCGA-23-1027	C11ORF30(EMSY)	AMP
TCGA-23-1124	C11ORF30(EMSY)	AMP
TCGA-24-1428	C11ORF30(EMSY)	AMP
TCGA-24-1463	C11ORF30(EMSY)	AMP
TCGA-24-1469	C11ORF30(EMSY)	AMP
TCGA-24-1557	C11ORF30(EMSY)	AMP
TCGA-24-2254	C11ORF30(EMSY)	AMP
TCGA-24-2289	C11ORF30(EMSY)	AMP
TCGA-25-1313	C11ORF30(EMSY)	AMP
TCGA-25-1322	C11ORF30(EMSY)	AMP
TCGA-25-1635	C11ORF30(EMSY)	AMP
TCGA-30-1862	C11ORF30(EMSY)	AMP
TCGA-36-1578	C11ORF30(EMSY)	AMP
TCGA-36-1580	C11ORF30(EMSY)	AMP
TCGA-57-1583	C11ORF30(EMSY)	AMP
TCGA-59-2348	C11ORF30(EMSY)	AMP
TCGA-61-1919	C11ORF30(EMSY)	AMP
TCGA-61-2002	C11ORF30(EMSY)	AMP
TCGA-61-2012	C11ORF30(EMSY)	AMP
TCGA-61-2094	C11ORF30(EMSY)	AMP
TCGA-61-2109	C11ORF30(EMSY)	AMP
TCGA-13-0760	ATR	MUT
TCGA-13-0800	ATR	MUT
TCGA-09-2049	RAD52	HOMDEL
TCGA-10-0934	C19ORF40	HOMDEL
TCGA-13-1499	FANCE	MUT
TCGA-24-1556	FANCA	HOMDEL
TCGA-61-2008	FANCA	HOMDEL
TCGA-10-0934	FANCA	HOMDEL
TCGA-13-0724	FANCA	HOMDEL
TCGA-13-0883	FANCA	HOMDEL
TCGA-13-0924	FANCA	HOMDEL
TCGA-13-1481	FANCA	HOMDEL
TCGA-23-1117	FANCA	HOMDEL
TCGA-24-0982	FANCA	HOMDEL
TCGA-24-1427	FANCA	HOMDEL
TCGA-24-1469	FANCA	HOMDEL
TCGA-31-1950	FANCA	HOMDEL
TCGA-61-2012	FANCA	HOMDEL
TCGA-04-1350	FANCA	MUT
TCGA-13-0906	FANCA	MUT
TCGA-57-1582	FANCA	MUT
TCGA-24-1556	ATM	HOMDEL
TCGA-13-0723	ATM	HOMDEL
TCGA-59-2348	ATM	HOMDEL
TCGA-13-0726	ATM	MUT
TCGA-13-1501	ATM	MUT
TCGA-24-0980	ATM	MUT
TCGA-25-2399	ATM	MUT
TCGA-24-1556	FANCB	HOMDEL
TCGA-24-0980	FANCB	HOMDEL
TCGA-13-0903	FANCB	HOMDEL
TCGA-24-2267	FANCB	HOMDEL
TCGA-13-0761	FANCB	HOMDEL
TCGA-13-0720	FANCB	HOMDEL
TCGA-13-0792	FANCB	HOMDEL
TCGA-13-1404	FANCB	HOMDEL
TCGA-13-1409	FANCB	HOMDEL
TCGA-13-1488	FANCI	HOMDEL
TCGA-13-1496	FANCI	MUT
TCGA-13-0923	FANCI	MUT
TCGA-24-1556	PTEN	HOMDEL
TCGA-13-1488	PTEN	HOMDEL
TCGA-13-0720	PTEN	HOMDEL
TCGA-13-0924	PTEN	HOMDEL
TCGA-04-1331	PTEN	HOMDEL
TCGA-13-0905	PTEN	HOMDEL
TCGA-13-1405	PTEN	HOMDEL
TCGA-23-1032	PTEN	HOMDEL
TCGA-24-0968	PTEN	HOMDEL
TCGA-25-2391	PTEN	HOMDEL
TCGA-31-1959	PTEN	HOMDEL
TCGA-36-1570	PTEN	HOMDEL
TCGA-61-2094	PTEN	HOMDEL
TCGA-10-0930	PTEN	MUT
TCGA-13-1492	PTEN	MUT
TCGA-13-0920	CHEK1	HOMDEL
TCGA-13-0723	CHEK1	HOMDEL
TCGA-23-1123	FANCD2	MUT
TCGA-24-2267	FANCL	MUT
TCGA-24-2260	FANCL	MUT
TCGA-31-1953	CHEK2	HOMDEL
TCGA-13-0751	CHEK2	HOMDEL
TCGA-61-2012	CHEK2	HOMDEL
TCGA-04-1338	CHEK2	HOMDEL
TCGA-24-1562	CHEK2	MUT
TCGA-04-1338	RAD50	HOMDEL
TCGA-13-0904	RAD50	HOMDEL
TCGA-57-1582	RAD50	HOMDEL
TCGA-13-1407	RAD50	HOMDEL
TCGA-24-1436	RAD50	HOMDEL
TCGA-04-1331	RAD50	MUT
TCGA-59-2363	RAD50	MUT
TCGA-24-1436	RAD51	HOMDEL
TCGA-24-1556	RAD51	HOMDEL
TCGA-13-1488	RAD51	HOMDEL
TCGA-13-0887	RAD51	HOMDEL
TCGA-61-2008	RAD51	HOMDEL
TCGA-13-1499	RAD51	HOMDEL
TCGA-13-1507	RAD51	HOMDEL
TCGA-23-1122	RAD51	HOMDEL
TCGA-23-1028	RAD51	MUT
TCGA-13-0887	RAD51B	HOMDEL
TCGA-10-0934	RAD51B	HOMDEL
TCGA-13-0920	FANCC	HOMDEL
TCGA-04-1346	FANCC	HOMDEL
TCGA-13-1499	FANCC	MUT
TCGA-61-2095	FANCC	MUT
TCGA-24-2024	FANCM	MUT
TCGA-13-0920	PALB2	MUT
TCGA-24-1466	PALB2	MUT
TCGA-09-2056	PALB2	MUT
TCGA-13-1477	PALB2	MUT
TCGA-13-0717	RAD51D	HOMDEL
TCGA-24-1436	RAD51D	HOMDEL
TCGA-13-0751	RAD51D	HOMDEL
TCGA-13-0792	RAD51D	HOMDEL
TCGA-04-1332	RAD51D	HOMDEL
TCGA-20-0990	FANCG	MUT
